# Supplementary material for: Outcome of iron reduction therapy in ex-thalassemics
Source: PLoS One. 2021 Jan 22;16(1):e0238793. doi: 10.1371/journal.pone.0238793 (PMC7822270; doi:10.1371/journal.pone.0238793)
Supplement: S1 Data — (XLSX) [file pone.0238793.s002.xlsx]

## Sheet: IRT Minimal Data for PLOS ONE
sno	Age	TRANSFUSIONSPRESCT	PRESCTFERR	LFUFERritin	Ferritinreductionmonth	%ferritinreduction	TargetFerritoinlt500	timemfr500	TargetFerritinlt300	timemfr300	IRTGroup	Time from BMT to start IRT	Time srart to stop IRT/till last date of follow up for those ongoing IRT	ostimem	IRT Status
1	3	NA	3513	1851	221.6	6.31	No	NA	No	NA	combination	8	114	121	On going
2	2	200	2097	1190	17.02	0.81	No	NA	No	NA	chelation alone	53	18	134	On going
3	1	42	1707	381	209.37	12.27	Yes	79	No	NA	combination	6	79	135	Completed
4	2	26	1510	1.2	35.73	2.37	Yes	39	Yes	39	combination	42	39	146	Completed
5	1	30	3484	943	320.29	9.19	No	NA	No	NA	combination	8	94	102	On going
6	2	180	1374	173	100.36	7.3	Yes	41	Yes	41	combination	12	41	148	Completed
7	1	23	2508	193	56.28	2.24	Yes	93	Yes	93	Phlebotomy alone	41	20	135	Completed
8	1	125	5536	121	370.89	6.7	Yes	32	Yes	70	combination	15	70	123	Completed
9	1	50	3574	5820	-242.37	-6.78	No	NA	No	NA	combination	9	31	41	On going
10	2	25	2063	298	105.06	5.09	Yes	6	Yes	6	chelation alone	17	6	109	Completed
11	2	90	5900	112	311.18	5.27	Yes	78	Yes	78	combination	19	15	147	Completed
12	1	65	1760	618.7	43.01	2.44	No	NA	No	NA	combination	27	24	107	On going
13	2	100	3760	41.3	224.92	5.98	Yes	75	Yes	75	chelation alone	17	73	137	Completed
14	3	150	7710	3440	464.13	6.02	No	NA	No	NA	combination	9	41	50	On going
15	1	35	1510	246	52.74	3.49	Yes	41	Yes	55	combination	24	98	122	Completed
16	1	24	2040	137	157.71	7.73	Yes	16	Yes	16	combination	12	16	131	Completed
17	3	450	4320	1089	313.69	7.26	No	NA	No	NA	combination	10	99	182	On going
18	1	27	1990	28	144.98	7.29	Yes	48	Yes	48	combination	14	48	146	Completed
19	3	226	4460	57	210.33	4.72	Yes	133	Yes	133	combination	21	133	156	Completed
20	2	75	1435	115.6	98.46	6.86	Yes	28	Yes	28	combination	13	89	166	Completed
21	2	NA	1533	201.6	130.1	8.49	Yes	62	Yes	62	combination	10	5	122	Completed
22	2	65	3230	400	288.78	8.94	Yes	60	No	NA	chelation alone	10	60	70	completed
23	1	40	2750	813.9	302.52	11	No	NA	No	NA	chelation alone	6	68	128	On going
24	1	40	2720	601	121.09	4.45	No	NA	No	NA	chelation alone	18	19	90	On going
25	1	50	2760	597.7	109.76	3.98	No	NA	No	NA	combination	20	95	115	On going
26	2	120	3428	1563	80.5	2.35	No	NA	No	NA	combination	23	47	128	On going
27	2	60	4690	1468	242.86	5.18	No	NA	No	NA	combination	13	85	98	On going
28	3	130	2520	595	130.36	5.17	No	NA	No	NA	combination	15	32	146	On going
29	1	33	866	208	32.68	3.77	Yes	31	Yes	80	combination	20	19	105	Completed
30	1	26	1760	218	88.62	5.04	Yes	84	Yes	84	combination	17	84	101	Completed
31	3	NA	2030	383.6	135.32	6.67	Yes	77	No	NA	combination	12	77	89	Completed
32	2	110	5040	1518	229.2	4.55	No	NA	No	NA	chelation alone	15	35	151	On going
33	2	80	2300	208	175.31	7.62	Yes	35	Yes	84	combination	12	84	96	Completed
34	3	150	1600	422	147.87	9.24	Yes	29	No	NA	chelation alone	8	29	98	Completed
35	1	40	2000	101.8	69.7	3.49	Yes	54	Yes	95	Phlebotomy alone	27	58	122	Completed
36	2	120	2540	923	237.79	9.36	No	NA	No	NA	combination	7	91	149	On going
37	2	60	1500	332	114.89	7.66	Yes	62	No	NA	Phlebotomy alone	10	91	101	Completed
38	2	140	1500	2873	-44.01	-2.93	No	NA	No	NA	chelation alone	31	59	119	On going
39	2	70	2740	717	121.38	4.43	No	NA	No	NA	combination	17	56	148	On going
40	2	21	1580	131	75.73	4.79	Yes	57	Yes	57	chelation alone	19	28	76	Completed
41	1	50	2220	342.2	110.24	4.97	Yes	65	No	NA	combination	17	72	146	Completed
42	3	160	2230	270	140	6.28	Yes	136	Yes	136	chelation alone	14	136	150	Completed
43	3	150	3969	1546	244.75	6.17	No	NA	No	NA	chelation alone	10	7	17	On going
44	2	150	2510	351.9	147.48	5.88	Yes	79	No	NA	chelation alone	15	79	111	Completed
45	2	100	2480	58.2	99.94	4.03	Yes	55	Yes	67	combination	24	67	132	Completed
46	3	70	4097	528	231.75	5.66	No	NA	No	NA	combination	15	23	54	On going
47	3	200	6410	464	382.79	5.97	Yes	100	No	NA	combination	16	100	79	Completed
48	2	70	2360	368	50.05	2.12	Yes	33	No	NA	Phlebotomy alone	40	34	73	Completed
49	2	70	1357	277	55.38	4.08	Yes	17	Yes	17	chelation alone	20	16	73	Completed
50	1	65	7660	706	490.87	6.41	No	NA	No	NA	chelation alone	14	29	43	On going
51	1	60	2000	1437	41.09	2.05	No	NA	No	NA	chelation alone	14	31	74	On going
52	2	135	1331	280	33.37	2.51	Yes	26	Yes	26	Phlebotomy alone	32	26	57	Completed
53	1	35	2130	253	129.75	6.09	Yes	61	Yes	61	chelation alone	14	61	76	Completed
54	1	30	2160	245.8	140.41	6.5	Yes	78	Yes	114	combination	14	78	128	Completed
55	1	50	2020	247.5	104.06	5.15	Yes	46	Yes	53	Phlebotomy alone	17	53	76	Completed
56	4	100	7170	2673	229.44	3.2	No	NA	No	NA	chelation alone	20	49	99	On going
57	2	100	1500	342	49.28	3.29	Yes	45	No	NA	chelation alone	24	45	124	Completed
58	2	50	2790	406	191.23	6.85	Yes	73	No	NA	combination	12	53	115	Completed
59	1	28	1700	603.2	47.97	2.82	No	NA	No	NA	combination	23	67	118	On going
60	1	15	1650	434	73.4	4.45	Yes	39	No	NA	combination	17	39	89	Completed
61	2	83	1910	899	52.84	2.77	No	NA	No	NA	chelation alone	19	21	61	On going
62	1	35	1216	174.1	50.74	4.17	Yes	14	Yes	94	Phlebotomy alone	21	67	114	Completed
63	1	35	2120	66.1	148.12	6.99	Yes	33	Yes	44	chelation alone	14	44	95	Completed
64	1	29	4550	346.4	272.96	6	Yes	87	No	NA	combination	15	50	114	Completed
65	2	76	2830	1255	107.14	3.79	No	NA	No	NA	Phlebotomy alone	15	47	61	On going
66	1	25	2540	277	85.29	3.36	Yes	42	Yes	70	combination	27	42	105	Completed
67	2	80	2848	839.7	77.24	2.71	No	NA	No	NA	combination	26	51	77	On going
68	2	55	3874	464	183.33	4.73	Yes	97	No	NA	combination	19	62	116	Completed
69	1	56	2710	544	176.1	6.5	No	NA	No	NA	Phlebotomy alone	12	55	80	On going
70	2	108	3744	1229	149.41	3.99	No	NA	No	NA	combination	17	81	98	On going
71	1	60	4290	226.9	129.81	3.03	Yes	66	Yes	66	combination	31	66	98	Completed
72	3	140	2132	344	117.63	5.52	Yes	82	No	NA	combination	15	58	97	Completed
73	3	150	8921	476	501.68	5.62	Yes	93	No	NA	combination	17	93	110	Completed
74	1	30	2343	723	32.23	1.38	No	NA	No	NA	chelation alone	50	10	60	On going
75	3	150	1638	1115	41.4	2.53	No	NA	No	NA	chelation alone	13	45	58	On going
76	1	34	2250	609	98.46	4.38	No	NA	No	NA	combination	17	79	95	On going
77	1	34	4050	326.8	306.02	7.56	Yes	84	No	NA	combination	12	84	96	Completed
78	4	149	2310	128.8	126.32	5.47	Yes	46	Yes	69	combination	17	33	97	Completed
79	3	194	4582	398.9	177.5	3.87	Yes	65	No	NA	chelation alone	24	39	89	Completed
80	2	130	4370	2047	171.65	3.93	No	NA	No	NA	combination	14	25	39	On going
81	2	70	3994	2114	35.74	0.89	No	NA	No	NA	chelation alone	53	40	93	On going
82	3	119	1810	1650	18.32	1.01	No	NA	No	NA	chelation alone	9	30	38	On going
83	2	92	2670	107.6	199.67	7.48	Yes	27	Yes	27	chelation alone	13	31	70	Completed
84	2	70	6061	1683	255.53	4.22	No	NA	No	NA	chelation alone	17	37	74	On going
85	1	16	1650	232	87.89	5.33	Yes	19	Yes	19	chelation alone	16	19	87	Completed
86	2	100	5190	596.2	302.89	5.84	No	NA	No	NA	combination	15	45	69	On going
87	2	70	1992	179.9	76.78	3.85	Yes	24	Yes	49	chelation alone	24	37	73	Completed
88	3	150	2050	329	138.05	6.73	Yes	68	No	NA	combination	12	68	93	Completed
89	2	100	3872	1457	131.01	3.38	No	NA	No	NA	combination	18	67	85	On going
90	2	60	3042	1143	151.52	4.98	No	NA	No	NA	combination	13	56	68	On going
91	2	20	2340	49.8	120.12	5.13	Yes	20	Yes	27	chelation alone	19	32	87	Completed
92	3	117	4031	135.7	260.27	6.46	Yes	77	Yes	77	chelation alone	15	77	92	Completed
93	3	60	2289	562.5	149.7	6.54	No	NA	No	NA	combination	12	56	94	On going
94	1	80	2324	1135	55.3	2.38	No	NA	No	NA	chelation alone	22	22	44	On going
95	1	22	1774	49	129.38	7.29	Yes	25	Yes	25	chelation alone	13	25	90	Completed
96	3	230	4420	330.5	372.9	8.44	Yes	48	No	NA	chelation alone	11	30	59	Completed
97	3	100	5940	320.8	291.15	4.9	Yes	57	No	NA	combination	19	51	87	Completed
98	1	58	4218	493.6	503.3	11.93	Yes	76	No	NA	chelation alone	7	76	83	Completed
99	1	38	1341	184.4	79.04	5.89	Yes	7	Yes	7	chelation alone	15	7	67	Completed
100	3	100	3263	970.6	97.69	2.99	No	NA	No	NA	combination	23	47	71	On going
101	2	60	1439.2	294	84.41	5.87	Yes	23	Yes	23	chelation alone	14	23	37	Completed
102	3	178	4748	907	478.13	10.07	No	NA	No	NA	combination	8	37	45	On going
103	2	65	1592	255.8	86.58	5.44	Yes	47	Yes	51	combination	15	51	67	Completed
104	3	280	3134	2099	113.32	3.62	No	NA	No	NA	combination	9	35	44	On going
105	4	280	7892	3121	337.57	4.28	No	NA	No	NA	combination	14	66	81	On going
106	1	60	5692	257	311.76	5.48	Yes	19	Yes	62	chelation alone	17	19	73	Completed
107	1	10	1650	51.2	147.58	8.94	Yes	15	Yes	21	chelation alone	11	21	81	Completed
108	2	140	1449	18.8	115.34	7.96	Yes	13	Yes	13	chelation alone	12	13	51	Completed
109	1	28	2069	600.7	44	2.13	No	NA	No	NA	combination	33	36	70	On going
110	1	35	2161	350	182.93	8.47	Yes	66	No	NA	chelation alone	10	53	81	Completed
111	2	10	4593	58.2	544.18	11.85	Yes	38	Yes	38	combination	8	38	74	Completed
112	3	200	2682	517.8	127.56	4.76	No	NA	No	NA	chelation alone	17	12	63	On going
113	2	30	1410	320.9	95.54	6.78	Yes	37	No	NA	chelation alone	11	37	73	Completed
114	1	50	2460	753.6	146.26	5.95	No	NA	No	NA	chelation alone	12	64	76	On going
115	2	60	2689	284	94.31	3.51	Yes	30	Yes	44	chelation alone	26	40	81	Completed
116	2	79	2570	475	161.15	6.27	Yes	60	No	NA	combination	13	60	80	Completed
117	2	84	2139	184.2	225.55	10.54	Yes	45	Yes	57	combination	9	45	71	Completed
118	2	78	3968	2205	142.18	3.58	No	NA	No	NA	combination	12	25	38	On going
119	1	26	1449	175.1	44.34	3.06	Yes	20	Yes	20	combination	29	20	79	Completed
120	1	74	2480	628	53.84	2.17	No	NA	No	NA	chelation alone	34	44	78	On going
121	3	100	8317	1196	334.84	4.03	No	NA	No	NA	combination	21	31	73	On going
122	3	48	1405	66.1	104.87	7.46	Yes	37	Yes	37	chelation alone	13	37	74	Completed
123	2	110	2580	217.3	198.55	7.7	Yes	31	Yes	40	combination	12	40	76	Completed
124	2	80	5109	1028	341.98	6.69	No	NA	No	NA	chelation alone	12	56	68	On going
125	3	100	8244	1618.3	627.04	7.61	No	NA	No	NA	combination	11	57	68	On going
126	2	143	1599	435.8	141.85	8.87	Yes	23	No	NA	chelation alone	8	18	68	Completed
127	2	125	6597	390.8	1011.88	15.34	Yes	68	No	NA	chelation alone	6	68	74	Completed
128	2	77	2110	68.1	304.76	14.44	Yes	40	Yes	40	chelation alone	7	40	72	Completed
129	2	124	2150	348.8	220.56	10.26	Yes	24	No	NA	chelation alone	8	24	68	Completed
130	1	33	1489	84.2	73.94	4.97	Yes	26	Yes	26	chelation alone	19	30	63	Completed
131	2	10	1853	1114.2	51.42	2.78	No	NA	No	NA	chelation alone	14	27	41	On going
132	3	150	1208.3	44.8	87.26	7.22	Yes	12	Yes	12	combination	13	11	70	Completed
133	1	18	1072	228.7	82.14	7.66	Yes	19	Yes	32	combination	10	11	73	Completed
134	3	150	7133	1829	309.57	4.34	No	NA	No	NA	chelation alone	17	51	68	On going
135	1	39	2715	46.8	250.14	9.21	Yes	17	Yes	17	chelation alone	11	16	60	Completed
136	1	16	1488.6	140.3	107.01	7.19	Yes	12	Yes	17	chelation alone	13	12	51	Completed
137	1	32	2337	17.7	261.58	11.19	Yes	3	Yes	3	chelation alone	9	3	61	Completed
138	3	200	2850	27.6	288	10.11	Yes	33	Yes	33	chelation alone	10	33	72	Completed
139	3	200	8237	1528.3	1427.38	17.33	No	NA	No	NA	combination	5	65	70	On going
140	2	60	1853	769	101.63	5.48	No	NA	No	NA	chelation alone	11	61	71	On going
141	2	20	1286	220	195	15.16	Yes	19	Yes	31	Phlebotomy alone	5	31	62	Completed
142	4	200	6692	1178	1074.16	16.05	No	NA	No	NA	combination	5	66	71	On going
143	1	56	1650	590.6	27.73	1.68	No	NA	No	NA	combination	38	25	63	On going
144	1	40	3480	1143.5	237.61	6.83	No	NA	No	NA	combination	10	43	53	On going
145	3	168	2162	203.6	123.17	5.7	Yes	38	Yes	38	combination	16	38	66	Completed
146	3	250	2822	1726.9	112.13	3.97	No	NA	No	NA	combination	10	53	63	On going
147	2	100	5523	108.7	402.05	7.28	Yes	26	Yes	32	combination	13	26	64	Completed
148	2	70	3523	667.5	162.86	4.62	No	NA	No	NA	combination	18	50	67	On going
149	1	20	2634	410.2	192.26	7.3	Yes	48	No	NA	combination	12	36	60	Completed
